# Supplementary material for: Cascading Effects of Cover Crops on the Subsequent Cash Crop Defense against the Polyphagous Herbivore Fall Armyworm (Spodoptera frugiperda)
Source: Insects. 2023 Feb 10;14(2):177. doi: 10.3390/insects14020177 (PMC9959575; doi:10.3390/insects14020177)
Supplement: Supplementary file 1 [file insects-14-00177-s001.zip]

Archive with 1 entries (1 files):
- insects-2190309-supplementary.pdf
